# Supplementary material for: Smad2 Preserves Corneal Stromal Homeostasis by Restraining Profibrotic Smad3/YAP/TEAD2 Transcriptional Program
Source: Cells. 2026 Jul 2;15(13):1202. doi: 10.3390/cells15131202 (PMC13360062; doi:10.3390/cells15131202)
Supplement: Supplementary file 1 [file cells-15-01202-s001.zip]

Archive with 1 entries (1 files):
- cells-4241671-supplementary.pdf
